# Supplementary material for: Experimental prosopis management practices and grassland restoration in three Eastern African countries
Source: CABI Agric Biosci. 2023 Jul 13;4(1):21. doi: 10.1186/s43170-023-00163-5 (PMC11116197; doi:10.1186/s43170-023-00163-5)
Supplement: Supplementary file 2 — Additional file 2: ANOVA-style tables presenting results of the univariate analyses: treatment implementation, biomass and species richness. [file 43170_2023_163_MOESM2_ESM.xlsx]

## Sheet: ANOVA style tables
R file	Response	Tanzania						Kenya						Ethiopia
Part 1	Mortality		Chisq	Df	Pr(>Chisq)				Chisq	Df	Pr(>Chisq)				Chisq	Df	Pr(>Chisq)
		Prosopis.treatment	17.3601	2	0.0001699	***		Prosopis.treatment	36.8113	1	0.001	***		Prosopis.treatment	5.3541	2	0.06877	.
		Fencing	0.1882	1	0.664389			Fencing	3.787	1	0.05165	.		Restoration.intervention	0.3704	3	0.94628
		Restoration.intervention	2.7542	3	0.431095			Restoration.intervention	3.1181	3	0.37377			Months.since.start	0.0072	2	0.9964
		Months.since.start	13.1057	1	0.0002944	***		Prosopis.treatment:Fencing	2.777	1	0.09563	.		Prosopis.treatment:Restoration.intervention	1.0643	6	0.98306
		Prosopis.treatment:Fencing	0.0064	2	0.996787			Prosopis.treatment:Restoration.intervention	6.1281	3	0.10554			Prosopis.treatment:Months.since.start	0.4782	4	0.97558
		Prosopis.treatment:Restoration.intervention	0.4719	6	0.998163			Fencing:Restoration.intervention	8.9442	3	0.03004	*		Restoration.intervention:Months.since.start	1.1891	6	0.97742
		Prosopis.treatment:Months.since.start	4.0853	2	0.129682			# Only single measurment						# No fenced/unfenced calculated, so time per 100m^2 averaged over two plots
		Fencing:Restoration.intervention	2.3572	3	0.501642
		Fencing:Months.since.start	0.002	1	0.964422
		Restoration.intervention:Months.since.start	5.5507	3	0.135639
	Implementation time		Chisq	Df	Pr(>Chisq)				Chisq	Df	Pr(>Chisq)				Chisq	Df	Pr(>Chisq)
		Prosopis.treatment	3.02	3	0.38855			Prosopis.treatment	425.505	3	0.001	***		Prosopis.treatment	60.757	3	0.001	***
		Restoration.intervention	13.6957	3	0.00335	**		Restoration.intervention	23.4458	3	0.001	***		Restoration.intervention	317.002	3	0.001	***
		Fencing	0.8261	1	0.3634			Fencing	0.4895	1	0.4842			Prosopis.treatment:Restoration.intervention	141.393	9	0.001	***
		Prosopis.treatment:Restoration.intervention	299.551	9	0.001	***		Prosopis.treatment:Restoration.intervention	7.2916	9	0.6068			# No fenced/unfenced calculated, so time per 100m^2 averaged over two plots
		Prosopis.treatment:Fencing	0.4518	3	0.92934			Prosopis.treatment:Fencing	0.4458	3	0.9306
		Restoration.intervention:Fencing	47.5863	3	2.608e-10	***		Restoration.intervention:Fencing	45.6494	3	0.001	***
	Mean.SBD		Chisq	Df	Pr(>Chisq)				Df	F	Pr(>F)
		Prosopis.treatment	2.0892	3	0.5541			Prosopis.treatment	1	0.254	0.665
		Fencing	0.0547	1	0.81502			Restoration.intervention	3	3.144	0.1081
		Restoration.intervention	9.396	3	0.02446			Prosopis.treatment:Restoration.intervention	3	7.216	0.0205	*
		Prosopis.treatment:Fencing	3.928	3	0.26934			# Only data from two Prosopis treatments and a single block <- omitted fencing as a factor (and used as replicate)
		Prosopis.treatment:Restoration.intervention	13.2787	9	0.1504			# Calculated with glm, not glmmTMB
		Fencing:Restoration.intervention	0.8469	3	0.83823
Part 2	Pasture.meter.reading		Chisq	Df	Pr(>Chisq)
		Prosopis.treatment	126.783	3	0.001	***
		Fencing	0.0001	1	0.99142
		Restoration.intervention	6.5487	3	0.08776	.
		Prosopis.treatment:Fencing	0.0368	3	0.99814
		Prosopis.treatment:Restoration.intervention	10.9152	9	0.28156
		Fencing:Restoration.intervention	3.6354	3	0.30362
Part 2b	Prosopis seedlings		Chisq	Df	Pr(>Chisq)
		Prosopis.treatment	20.8436	3	0.0001135	***
		Fencing	0.595	1	0.440499
		Restoration.intervention	1669.56	3	0.001	***
		Months.since.start	6983.7	1	0.001	***
		Prosopis.treatment:Fencing	3.4826	3	0.323032
		Prosopis.treatment:Restoration.intervention	933.378	9	0.001	***
		Prosopis.treatment:Months.since.start	899.653	3	0.001	***
		Fencing:Restoration.intervention	267.995	3	0.001	***
		Fencing:Months.since.start	2.4651	1	0.116399
		Restoration.intervention:Months.since.start	155.185	3	0.001	***
Part 3	Species.no		Chisq	Df	Pr(>Chisq)				Chisq	Df	Pr(>Chisq)
		Prosopis.treatment	6.0941	3	0.10712			Prosopis.treatment	13.7476	3	0.00327	**
		Fencing	0.3893	1	0.53268			Fencing	0.1188	1	0.73035
		Restoration.intervention	4.2783	3	0.23294			Restoration.intervention	1.657	3	0.64653
		Months.since.start	3.4342	1	0.06386	.		Months.since.start	376.076	1	0.001	***
		Prosopis.treatment:Fencing	6.4124	3	0.09318	.		Prosopis.treatment:Fencing	2.275	3	0.51732
		Prosopis.treatment:Restoration.intervention	16.1068	9	0.06468	.		Prosopis.treatment:Restoration.intervention	5.2888	9	0.80844
		Prosopis.treatment:Months.since.start	37.1136	3	4.354e-08	***		Prosopis.treatment:Months.since.start	36.8163	3	5.032e-08	***
		Fencing:Restoration.intervention	4.0183	3	0.2595			Fencing:Restoration.intervention	0.4719	3	0.92503
		Fencing:Months.since.start	2.2152	1	0.13666			Fencing:Months.since.start	1.0243	1	0.31149
		Restoration.intervention:Months.since.start	1.5983	3	0.65978			Restoration.intervention:Months.since.start	0.8107	3	0.84691
	Total.cover		Chisq	Df	Pr(>Chisq)				Chisq	Df	Pr(>Chisq)
		Prosopis.treatment	16.5526	3	0.0008734	***		Prosopis.treatment	30.8494	3	9.144e-07	***
		Fencing	0.0131	1	0.908709			Fencing	0.3478	1	0.555348
		Restoration.intervention	94.0272	3	0.001	***		Restoration.intervention	16.9892	3	0.0007104	***
		Months.since.start	1062.05	1	0.001	***		Months.since.start	3172.21	1	0.001	***
		Prosopis.treatment:Fencing	1.2902	3	0.73145			Prosopis.treatment:Fencing	4.4994	3	0.212348
		Prosopis.treatment:Restoration.intervention	191.549	9	0.001	***		Prosopis.treatment:Restoration.intervention	206.178	9	0.001	***
		Prosopis.treatment:Months.since.start	579.555	3	0.001	***		Prosopis.treatment:Months.since.start	443.843	3	0.001	***
		Fencing:Restoration.intervention	4.0233	3	0.258954			Fencing:Restoration.intervention	27.1522	3	5.47e-06	***
		Fencing:Months.since.start	14.4666	1	0.0001427	***		Fencing:Months.since.start	0.9945	1	0.318633
		Restoration.intervention:Months.since.start	11.1455	3	0.0109648	*		Restoration.intervention:Months.since.start	11.1246	3	0.0110709	*
